# Supplementary material for: Non-dopaminergic Alterations in Depression-Like FSL Rats in Experimental Parkinsonism and L-DOPA Responses
Source: Front Pharmacol. 2020 Mar 20;11:304. doi: 10.3389/fphar.2020.00304 (PMC7099513; doi:10.3389/fphar.2020.00304)
Supplement: TABLE S2 — Genes expressed in the 6-OHDA-lesioned striata of FRL and FSL chronically treated with vehicle. List of genes obtained from the microarray analysis of the RNA extracted from 6-OHDA-lesioned striata of FRL and FSL chronically treated with vehicle. Selecting criteria was made in the way that only genes that were found to be 1.5-fold statistically different at least in one experimental group from the vehicle-treated FRL group were listed. [file Table_2.xls]

## Sheet: pruned_ANOVA 0.05_mdf_veh
Name	Gene symbol	GeneID	SEQ_ID	ANOVA_pvalue	FRL/FSL
ATP-binding cassette, subfamily A (ABC1), member 12	Abca12	301482	XM_001054709	5.50816e-07	0.173966
neuronal PAS domain protein 4	Npas4	266734	NM_153626	2.02427e-05	0.532851
penta-EF hand domain containing 1	Peflin	297900	NM_001007651	3.33011e-05	0.575936
thyrotropin releasing hormone	Trh	25569	NM_013046	3.5851e-05	0.643263
similar to RIKEN cDNA 4921537P18	RGD1565158	288959	XM_001077736	0.00011437	0.342707
unc-45 homolog B (C. elegans)	Unc45b_predicted	303373	XM_001081034	0.000116187	0.572593
cathepsin K	Ctsk	29175	NM_031560	0.000132841	0.557344
G1 to S phase transition 2	LOC680470	680470	XM_001057332	0.000153769	1.53366
FBJ osteosarcoma oncogene	Fos	314322	NM_022197	0.000288488	0.554367
leukocyte-associated immunoglobulin-like receptor 1	Lair1	574531	XM_001070337	0.000419541	6.69439
solute carrier family 18 (vesicular monoamine), member 1	Slc18a1	25693	NM_013152	0.000494254	2.2982
HIV-1 tat interactive protein 2, homolog (human)	Htatip2_predicted	292935	XM_001080298	0.000651846	0.571504
neuromedin U	Nmu	63887	NM_022239	0.000668109	0.414165
hypermethylated in cancer 2	Hic2_predicted	287940	XM_221303	0.00070818	1.51234
maelstrom homolog (Drosophila)	Mael_predicted	364039	XM_001075736	0.000780492	0.581019
pre-B-cell leukemia homeobox interacting protein 1	Pbxip1	310644	XM_001073314	0.00104724	0.664779
PERP, TP53 apoptosis effector	Perp_predicted	292949	XM_001072627	0.00109413	0.623368
transmembrane and coiled-coil domains 5A	Tmco5a (LOC687958)	499865	XM_001080663	0.00109764	0.156727
sodium channel and clathrin linker 1	Sap1	266809	NM_153740	0.00129079	0.64398
nuclear import 7 homolog (S. cerevisiae)	Nip7	192180	NM_138847	0.00145921	0.61675
inhibin beta-A	Inhba	29200	NM_017128	0.00162984	0.650596
hydroxysteroid 11-beta dehydrogenase 1	Hsd11b1	25116	NM_017080	0.00164409	0.653612
similar to Williams-Beuren syndrome critical region protein 27	RGD1307782_predicted	363995	XM_001064582	0.00168281	0.444008
chitinase 3-like 1 (cartilage glycoprotein-39)	Chi3l1	89824	NM_053560	0.00168977	0.562041
LIM domain 7	LMO7	361084	NM_001001515	0.00171871	0.623407
leucine rich repeat containing 66	RGD1306094	289587	NM_001008763	0.00190136	0.660486
similar to RIKEN cDNA 4921537P18	RGD1565158	288959	XM_222529	0.00204653	0.318858
similar to paired immunoglobin-like type 2 receptor beta	LOC685157	685157	XM_001062594	0.00242112	0.275137
RNA binding motif protein 20	Rbm20_predicted	309544	XM_001062355	0.00245095	0.519803
similar to hypothetical protein	RGD1560019	367121	XM_345959	0.0027913	1.98255
patatin-like phospholipase domain containing 1	Pnpla1_predicted	361812	XM_001078563	0.00285844	1.66074
pyroglutamylated RFamide peptide receptor	Gpr103	310327	NM_198199	0.00312723	0.499105
similar to hypothetical protein	RGD1560019	367121	XM_001061596	0.00327562	1.88236
hypothetical protein LOC687003	LOC687003	687003	XM_001076692	0.00329857	0.423291
hypothetical protein LOC685898	LOC685898	685898	XM_001065677	0.00340018	0.64577
proteoglycan 4	Prg4_predicted	289104	XM_001070215	0.00353658	0.383346
oxysterol binding protein-like 3	LOC680096	680096	XM_001055695	0.00357952	0.527705
hypothetical protein LOC689910	LOC689910	689910	XM_001072484	0.00363736	0.629932
ring finger protein 113A2	Znf183	314313	NM_001004445	0.00389224	0.593011
family with sequence similarity 19 (chemokine (C-C motif)-like), member A1	Fam19a1	500266	XM_575616	0.00465771	1.8584
similar to ribosomal protein L31	RGD1560527	291014	XM_001055752	0.00483738	0.258848
chloride channel accessory 1	Clca3_predicted	308015	XM_001079217	0.00488153	1.88187
carboxypeptidase A4	RGD1563619_predicted	502736	XM_001065041	0.00500932	0.649662
MTERF domain containing 2	Mterfd2	363289	NM_001037209	0.00501847	0.65078
similar to serine/threonine kinase	RGD1562809	296250	XM_230703	0.0053044	0.664893
similar to Putative protein C21orf56 homolog	LOC499418	499418	NM_001024296	0.00559162	0.507495
potassium channel, subfamily K, member 13	Kcnk13	64120	NM_022293	0.00559823	0.515545
similar to CG14483-PA	LOC681884	681884	XM_001058035	0.00592199	0.462321
similar to hypothetical protein 4933430I17	LOC500475	500475	NM_001024346	0.005929	0.472701
mesenchyme homeobox 2	Meox2	29279	NM_017149	0.00619142	0.579075
spindlin family, member 2A	RGD1560898_predicted	317395	XM_001065803	0.00621709	0.384799
family with sequence similarity 211, member A	LOC691777	691777	XM_001079602	0.00653448	0.51345
hypothetical protein LOC310926	LOC310926	310926	NM_001025002	0.00673434	1.53601
phosphatidylinositol-specific phospholipase C, X domain containing 2	RGD1563504_predicted	363781	XM_001066101	0.00702641	0.451815
potassium large conductance calcium-activated channel, subfamily M beta member 3	Kcnmb3_predicted	310303	XM_227040	0.00709147	0.651163
GIPC PDZ domain containing family, member 2	Gipc2	365960	NM_001037210	0.00721154	0.459192
WAP four-disulfide core domain 8, pseudogene 1	Wfdc8-ps1	685170	XM_001062667	0.00741569	0.621078
phospholipase A1 member A	Pspla1	85311	NM_138882	0.00744324	0.6175
vomeronasal 1 receptor 86	V1rc42	494247	NM_001009527	0.00787865	0.618793
aryl hydrocarbon receptor nuclear translocator-like	Arntl	29657	NM_024362	0.00820526	0.659431
vomeronasal 2 receptor, pseudogene 86	Vom2r-ps86	503126	XM_578646	0.00828691	0.570107
leucine rich repeat containing 26	RGD1308398	311803	NM_001014053	0.00836439	0.474472
similar to hypothetical protein BC011833	RGD1309188_predicted	315463	XM_001077461	0.00937839	0.643624
CD22 molecule	Cd22_predicted	308501	XM_001079318	0.0094796	0.403608
similar to hypothetical protein FLJ23554	RGD1309108_predicted	315578	XM_236102	0.00951097	1.79951
	LOC679891	679891	XM_001054867	0.00955235	0.595319
interleukin 12A	Il12a	84405	NM_053390	0.00971432	0.647948
carboxypeptidase N, polypeptide 1	Cpn1	365466	NM_053526	0.0101785	0.646314
similar to Discs large homolog 5 (Placenta and prostate DLG) (Discs large protein P-dlg)	LOC682811	682811	XM_001063210	0.010198	2.5518
low density lipoprotein receptor-related protein 2	Lrp2	29216	NM_030827	0.0104335	0.405381
cell division cycle associated 7 like	LOC619566	619566	NM_001034953	0.0111161	0.531106
RAS-like, family 10, member A	RGD1306100_predicted	364190	XM_001068740	0.011239	0.647739
similar to alanine-glyoxylate aminotransferase 2-like 1	LOC687071	687071	XM_001076965	0.0119616	0.655434
linker for activation of T cells	Lat	81511	NM_030853	0.0120644	0.620692
potassium voltage-gated channel, shaker-related subfamily, beta member 3	Kcnab3	58981	NM_031652	0.0120967	0.500415
janus kinase and microtubule interacting protein 2	RGD1559742_predicted	307479	XM_225987	0.0123014	1.73896
similar to serine/threonine kinase	Acot6 (LOC679313)	299193	XM_001055771	0.0123449	0.45582
enolase family member 4	RGD1308333_predicted	292138	XM_001073475	0.0124156	1.56451
RAS-like family 11 member A	Rasl11a	304268	NM_001002829	0.0126839	0.480235
cytochrome P450, family 2, subfamily a, polypeptide 3	Cyp2a3	24299	NM_012542	0.0132176	0.400802
dual specificity phosphatase 26 (putative)	RGD1310090	306527	NM_001012352	0.0134946	0.631558
potassium channel, subfamily K, member 2	Kcnk2	170899	NM_172042	0.0136029	0.598032
similar to F-box only protein 27	RGD1563982_predicted	499114	XM_001073901	0.0136172	0.495894
protocadherin 15	LOC690865	690865	XM_001075929	0.0136443	0.633931
non-SMC condensin II complex, subunit G2	Luzp5_predicted	362798	XM_001061369	0.0137231	0.328867
protease, serine, 12 neurotrypsin (motopsin)	Prss12	85266	NM_053504	0.0138384	0.278026
similar to RIKEN cDNA C330003B14	RGD1560630	502199	XM_001073938	0.0148537	0.451441
membrane-spanning 4-domains, subfamily A, member 7	Ms4a7_predicted	293744	XM_001078993	0.0152101	0.520271
acyloxyacyl hydrolase (neutrophil)	RGD1560514_predicted	498757	XM_001059259	0.0163402	0.656601
inositol hexakisphosphate kinase 2	Ihpk2	59268	XM_001075731	0.0164646	0.664417
zinc finger protein 61	LOC499094	499094	NM_001017512	0.0174268	0.5608
AE binding protein 1	Aebp1_predicted	305494	XM_001069152	0.0174974	1.64402
solute carrier family 6 (neurotransmitter transporter, GABA), member 13	Slc6a13	171163	NM_133623	0.0178088	0.633717
BR serine/threonine kinase 2	Brsk2	293631	XM_219498	0.0179105	1.85562
pim-1 oncogene	Pim1	24649	NM_017034	0.0194785	0.440742
chemokine-like receptor 1	Cmklr1	60669	NM_022218	0.0198543	1.81333
ankyrin repeat domain 33B	RGD1564227_predicted	310200	XM_001065785	0.0202263	0.538118
tubulin tyrosine ligase-like family, member 9	LOC311548	311548	NM_001014051	0.0202609	1.50047
tripartite motif-containing 54	Trim54	362708	NM_001013217	0.0213758	0.277782
hypothetical LOC300751	RGD1311874_predicted	300751	XM_001072768	0.0214393	0.658569
SEL1 domain containing protein RGD735029	RGD735029	307480	NM_199493	0.0220831	0.641363
protein tyrosine phosphatase, receptor type, O	Ptpro	50677	NM_017336	0.0220992	0.651164
regulatory factor X 8	RGD1560724_predicted	501127	XM_576547	0.0221143	0.652308
schlafen 4	RGD1564411_predicted	501712	XM_001081053	0.0232105	0.610823
	Klf16 (LOC686920)	690820	XM_001076334	0.0232137	1.61267
chemokine (C-X-C motif) receptor 4	Cxcr4	60628	NM_022205	0.0234141	0.628484
protocadherin gamma subfamily A, 1	Pcdhga1	553129	NM_001037140	0.0234857	0.417986
insulin receptor substrate 3	Irs3	84021	NM_032074	0.023694	0.618558
calmodulin regulated spectrin-associated protein 1	RGD1565022_predicted	296580	XM_001078134	0.0237336	0.639302
ubiquitin specific peptidase 51	RGD1562211_predicted	317398	XM_001066361	0.0241609	0.55234
interleukin 1 receptor, type II	Il1r2	117022	NM_053953	0.0244482	0.6311
similar to Protein C1orf48 homolog	LOC680574	680574	XM_001057835	0.0245174	0.661222
acyl-CoA thioesterase 6	Acot6	299193	XM_234402	0.025072	0.45345
ATP/GTP binding protein-like 2	Agbl2_predicted	366124	XM_001077842	0.0253692	0.537686
interleukin 1 alpha	Il1a	24493	NM_017019	0.0255936	0.615815
similar to hypothetical protein FLJ23554	RGD1309108_predicted	315578	XM_001064888	0.0257297	1.71423
rRNA promoter binding protein	LOC257642	257642	NM_147136	0.0260174	1.82446
hemicentin 1	Hmcn1_predicted	289094	XM_001070255	0.0260387	0.617475
periostin, osteoblast specific factor	Postn_predicted	361945	XM_001055327	0.0261627	0.541973
BPI fold containing family A, member 5	RGD1559748_predicted	311559	XM_001064379	0.0262982	0.420267
Acrosome formation associated factor	Afaf	500502	NM_001039345	0.0264125	0.422122
hypothetical protein LOC679667	LOC679667	679667	XM_001053934	0.0268585	1.65525
	RGD1560538_predicted	291844	XM_001056961	0.0269119	0.663208
fatty acid binding protein 4, adipocyte	Fabp4	79451	NM_053365	0.0269738	1.76728
similar to Sorbitol dehydrogenase (L-iditol 2-dehydrogenase)	Tmem169 (LOC679215)	690294	XM_001055253	0.0269886	0.535269
dynein cytoplasmic 2 light intermediate chain 1	Dync2li1	298767	NM_001013940	0.0274027	0.624425
similar to DEAD/H (Asp-Glu-Ala-Asp/His) box polypeptide 11	LOC689254	689254	XM_001070134	0.0277677	1.65571
neuronal pentraxin II	Nptx2	288475	NM_001034199	0.0284528	0.623649
xylosylprotein beta1,4-galactosyltransferase, polypeptide 7 (galactosyltransferase I)	B4galt7	364675	NM_001031661	0.0286291	0.608899
kinesin family member C1	Kifc1	294286	NM_001005878	0.029019	0.608596
cholinergic receptor, nicotinic, alpha 2 (neuronal)	Chrna2	170945	NM_133420	0.0290548	0.53046
signal transducer and activator of transcription 4	Stat4	367264	NM_001012226	0.0290605	0.626863
PRP31 pre-mRNA processing factor 31 homolog (S. cerevisiae)	Prpf31_predicted	292536	XM_001066420	0.0293355	0.652332
acyl-coenzyme A amino acid N-acyltransferase 2	LOC313220	313220	NM_001014063	0.0294799	0.642794
GTPase, IMAP family member 9	LOC493865	493865	NM_001008398	0.0296566	0.568101
similar to olfactory receptor Olfr286	RGD1560560	500927	XM_001061191	0.0301961	1.56973
similar to FERM domain containing 1	LOC689709	689709	XM_001071738	0.0302438	0.56957
ribosomal protein L10-like	Rpl10l_predicted	299106	XM_001080201	0.0303669	0.47906
desmoplakin	Dsp	306871	XM_001058415	0.0305086	0.636677
coiled-coil domain containing 68	Ccdc68	291530	NM_001077667	0.0308498	0.494431
SET and MYND domain containing 2	Smyd2	289372	XM_001066311	0.0310047	0.65344
similar to RuvB-like 2 (p47 protein)	LOC364091	364091	XM_001061044	0.0315345	0.574565
similar to chromosome 14 open reading frame 21	RGD1308396_predicted	290235	XM_001061204	0.0320953	0.664545
cytosolic iron-sulfur protein assembly 1	Wdr39	29231	NM_001008766	0.0324177	0.664249
5-azacytidine induced 2	Azi2	316051	NM_001025705	0.0335233	0.650096
myosin IIIB	RGD1560313_predicted	366069	XM_345366	0.0335328	1.58485
solute carrier family 35, member G1	Slc35g1	294072	XM_220029	0.0336419	0.625873
GTPase, IMAP family member 5	Gimap5	246774	NM_145680	0.0337526	0.525757
melanoma antigen, family E, 2	Magee2_predicted	302392	XM_001056951	0.0338782	0.585266
acetyl-Coenzyme A acetyltransferase 3	Acat3	308100	NM_001006995	0.0340625	0.542287
solute carrier family 27 (fatty acid transporter), member 5	Slc27a5	79111	NM_024143	0.0350345	0.468546
similar to Ac1147	LOC502610	502610	XM_578098	0.035222	1.86229
solute carrier family 25 (mitochondrial carrier, brain), member 14	Slc25a14	85263	NM_053501	0.035394	0.640484
similar to chromosome 13 open reading frame 18	RGD1304929_predicted	290403	XM_001071603	0.0355541	0.494407
vomeronasal 1 receptor 43	V1rg17	494280	NM_001008932	0.0357475	0.568279
chymosin	LOC56825	56825	NM_020091	0.0363724	0.48671
delta-like 4 (Drosophila)	Dll4_predicted	311332	XM_001080829	0.0365985	0.637311
GH3 domain containing	RGD1308881_predicted	303542	XM_001081466	0.0366078	0.466385
WAP, follistatin/kazal, immunoglobulin, kunitz and netrin domain containing 2	Wfikkn2_predicted	287631	XM_001081284	0.0368376	0.663578
peptidase M20 domain containing 1	RGD1564063_predicted	498226	XM_573447	0.0373896	0.628817
thioredoxin domain containing 12 (endoplasmic reticulum)	Txndc12	298370	XM_001067457	0.0374103	0.625626
LIM domain only 2	Lmo2	362176	NM_001037358	0.037554	0.638932
solute carrier family 9 (sodium/hydrogen exchanger), member 4	Slc9a4	24785	NM_173098	0.0376441	0.447125
vomeronasal 2 receptor, pseudogene 87	Vom2r-ps87	691669	XM_001079209	0.038266	0.649212
hypothetical protein LOC688398	LOC688398	688398	XM_001066771	0.0383907	1.58771
camello-like 2	Cml2	500237	XM_575587	0.0386114	1.59694
c-ros oncogene 1 , receptor tyrosine kinase	Ros1	25346	NM_012874	0.0386813	0.608644
phenylalanine hydroxylase	Pah	24616	NM_012619	0.0390826	0.478174
pleckstrin homology domain-containing, family A (phosphoinositide binding specific) member 2	Plekha2	684785	XM_001071937	0.0392203	0.588954
organic solute carrier partner 1	RGD1306596	362595	NM_001029923	0.0395479	0.607312
dimethylglycine dehydrogenase	Dmgdh	245961	NM_139102	0.0396429	0.624227
epithelial cell adhesion molecule	Tacstd1	171577	NM_138541	0.0397799	0.494771
phosphorylase, glycogen, liver	Pygl	64035	NM_022268	0.0400177	0.661764
solute carrier family 25 (mitochondrial carrier, phosphate carrier), member 25	Slc25a25	246771	NM_145677	0.0407326	0.634835
BarH-like homeobox 2	LOC65050	65050	NM_022956	0.0408751	0.43801
similar to stearoyl-coenzyme A desaturase 3	LOC681458	681458	XM_001056911	0.0422807	1.57334
hypothetical protein LOC680165	LOC680165	680165	XM_001055982	0.0424628	2.17751
carboxypeptidase X (M14 family), member 2	Cpxm2_predicted	293566	XM_001054321	0.042645	0.488627
purinergic receptor P2X, ligand-gated ion channel 4	P2rx4	29659	NM_031594	0.0439412	0.4209
spermatid maturation 1	Spem1 (LOC687654)	691981	XM_001079574	0.0439416	0.532377
granzyme A	Gzma	266708	NM_153468	0.0439475	0.504471
chaperonin containing TCP1, subunit 8 (theta)-like 1	MGC125233	499967	NM_001037794	0.0442765	0.661725
UDP glycosyltransferase 1 family, polypeptide A8	Ugt1a8	301595	NM_175846	0.0443144	0.615643
cytochrome c oxidase, subunit VIIIb	Cox8h	25250	NM_012786	0.0444698	2.21245
protocadherin gamma subfamily B, 6	Commd2 (LOC681542)	688478	XM_001057364	0.0445103	0.587365
EGF-like, fibronectin type III and laminin G domains	RGD1306592_predicted	365691	XM_001054657	0.0445885	0.573211
	RGD1564287_predicted	362360	XM_001055606	0.045511	0.550279
thrombospondin 2	Thbs2	292406	XM_001055515	0.0464008	0.513064
retinol dehydrogenase 14 (all-trans/9-cis/11-cis)	RGD1565196_predicted	500629	XM_001072505	0.0466354	0.659755
translocation associated membrane protein 1-like 1	Tram1l1_predicted	310846	XM_001075640	0.0467834	0.535583
LOC361719	RGD1308106_predicted	361719	XM_001076732	0.0472159	0.488249
SET domain containing 6	RGD1563213_predicted	501582	XM_001057027	0.0479844	0.623792
G elongation factor, mitochondrial 2	Gfm2	294672	XM_226707	0.0482117	1.56796
cyclin-dependent kinase inhibitor 1A	Cdkn1a	114851	NM_080782	0.0490096	1.78796
coiled-coil domain containing 51	Ccdc51	316008	NM_001014098	0.049129	0.598317
nonhomologous end-joining factor 1	LOC363251	363251	NM_001014217	0.0492171	0.62002
intraflagellar transport 81 homolog (Chlamydomonas)	Cdv1	373066	NM_199120	0.0496768	0.645165
O-6-methylguanine-DNA methyltransferase	Mgmt	25332	NM_012861	0.0499098	1.65856
G protein-coupled receptor 3	Gpr3	266769	NM_153727	0.0499124	1.79451
