# Supplementary material for: Non-dopaminergic Alterations in Depression-Like FSL Rats in Experimental Parkinsonism and L-DOPA Responses
Source: Front Pharmacol. 2020 Mar 20;11:304. doi: 10.3389/fphar.2020.00304 (PMC7099513; doi:10.3389/fphar.2020.00304)
Supplement: TABLE S3 — Genes expressed in the 6-OHDA-lesioned striata of FRL and FSL chronically treated with L-DOPA. List of genes obtained from the microarray analysis of the RNA extracted from 6-OHDA-lesioned striata of FRL and FSL chronically treated with L-DOPA/benserazide (10/7.5 mg/kg, i.p.). Selecting criteria was made in the way that only genes that were found to be 1.5-fold statistically different at least in one experimental group from the vehicle-treated FRL group were listed. [file Table_3.xls]

## Sheet: pruned_ANOVA 0.05_mdf_DOPA
Name	Gene symbol	GeneID	SEQ_ID	P value	FRL/FSL
ATP-binding cassette, subfamily A (ABC1), member 12	Abca12	301482	XM_001054709	5.50816e-07	0.143966
cysteine-rich, angiogenic inducer, 61	Cyr61	83476	NM_031327	1.36204e-05	2.23859
neuronal PAS domain protein 4	Npas4	266734	NM_153626	2.02427e-05	1.69099
keratin 10	Krt10	450225	NM_001008804	0.000107101	1.54268
similar to RIKEN cDNA 4921537P18	RGD1565158	288959	XM_001077736	0.00011437	0.568411
ATPase, H+ transporting, lysosomal V0 subunit A4	Atp6v0a4_predicted	296981	XM_001066202	0.000142886	0.65076
protocadherin gamma subfamily B, 6	LOC680470	680470	XM_001057332	0.000153769	2.44727
activity-regulated cytoskeleton-associated protein	Arc	54323	NM_019361	0.000218037	2.30155
hypothetical protein LOC686725	LOC686725	686725	XM_001075418	0.000235079	0.558927
FBJ osteosarcoma oncogene	Fos	314322	NM_022197	0.000288488	1.61697
fibronectin 1	Fn1	25661	NM_019143	0.000397452	2.28501
CTD nuclear envelope phosphatase 1	Ctdnep1	287447	XM_001080620	0.000453184	1.95944
solute carrier family 18 (vesicular monoamine), member 1	Slc18a1	25693	NM_013152	0.000494254	2.11352
CTD nuclear envelope phosphatase 1	Ctdnep1	287447	XM_001079431	0.000552886	1.97433
protocadherin gamma subfamily C, 3	Pcdhgc3	116782	NM_053943	0.000679716	1.66708
G-2 and S-phase expressed 1	RGD1563164_predicted	300126	XM_001078275	0.000682761	2.28977
pyruvate dehydrogenase kinase, isozyme 4	Pdk4	89813	NM_053551	0.000700776	2.30929
helicase, POLQ-like	LOC360912	360912	XM_001060858	0.000876391	1.50213
FBJ osteosarcoma oncogene B	Fosb	308411	XM_001057199	0.000877324	1.58595
cat eye syndrome chromosome region, candidate 2 homolog (human)	Cecr2	500308	XM_001058799	0.00099019	1.72069
pre-B-cell leukemia homeobox interacting protein 1	Pbxip1	310644	XM_001073314	0.00104724	1.6394
PERP, TP53 apoptosis effector	Perp_predicted	292949	XM_001072627	0.00109413	0.574208
hyaluronan and proteoglycan link protein 1	Hapln1	29331	NM_019189	0.00111298	1.5049
pleckstrin homology domain containing, family G (with RhoGef domain) member 4	Plekhg4_predicted	307796	XM_001075639	0.00113898	1.79659
5'-nucleotidase domain containing 2	Nt5dc2	290558	NM_001009271	0.00127719	1.73514
sodium channel and clathrin linker 1	Sap1	266809	NM_153740	0.00129079	0.613772
keratin 9	Krt1-9	266717	NM_153476	0.00139925	0.498078
antigen p97 identified by monoclonal antibodies 133.2 and 96.5	Mfi2_predicted	288038	XM_001073388	0.00142018	1.50478
dehydrogenase/reductase (SDR family) member 4	Dhrs4	266686	NM_153315	0.00144564	1.62962
mucin 16, cell surface associated	Muc16	315451	XM_001075437	0.00148946	0.538135
salt-inducible kinase 1	Snf1lk	59329	NM_021693	0.00152574	1.70028
otoferlin	Otof	84573	XM_001062291	0.00163991	1.64124
similar to Williams-Beuren syndrome critical region protein 27	RGD1307782_predicted	363995	XM_001064582	0.00168281	0.599683
leucine rich repeat containing 66	RGD1306094	289587	NM_001008763	0.00190136	1.64455
armadillo repeat containing 10	RGD1305915	296758	XM_001060650	0.00198415	0.612324
mucin 5B, oligomeric mucus/gel-forming	RGD1561983_predicted	309114	XM_001063609	0.00202675	0.661267
similar to RIKEN cDNA 4921537P18	RGD1565158	288959	XM_222529	0.00204653	0.280425
fibulin 2	Fbln2	282583	XM_001062865	0.00207845	1.9343
solute carrier family 2 (facilitated glucose transporter), member 1	Slc2a1	24778	NM_138827	0.00233666	1.52965
alkaline ceramidase 2	Asah3l_predicted	313339	XM_001053269	0.0024937	1.87288
dedicator of cyto-kinesis 1	Dock1	309081	XM_001055499	0.00264703	1.75305
zinc finger protein 36	Zfp36	79426	NM_133290	0.0027118	1.77025
Kv channel interacting protein 3, calsenilin	Csen	65199	NM_032462	0.00271495	0.650266
death-associated kinase 2	Dapk2	300799	NM_001013109	0.00271515	1.84513
myosin, heavy chain 8, skeletal muscle, perinatal	Myh8	252942	XM_001078064	0.0028541	0.537663
patatin-like phospholipase domain containing 1	Pnpla1_predicted	361812	XM_001078563	0.00285844	1.69242
GLI family zinc finger 2	Gli2_predicted	304729	XM_001053566	0.00293669	1.65109
leiomodin 3 (fetal)	RGD1564924_predicted	500267	XM_575617	0.00306216	0.488419
pyroglutamylated RFamide peptide receptor	Gpr103	310327	NM_198199	0.00312723	0.575887
solute carrier family 4 (anion exchanger), member 2	Slc4a2	24780	NM_017048	0.00320072	1.96501
BTG family, member 2	Btg2	29619	NM_017259	0.00320888	2.17678
RAS guanyl releasing protein 2	Rasgrp2	361714	NM_001082977	0.00324203	1.78153
hypothetical protein LOC687003	LOC687003	687003	XM_001076692	0.00329857	0.595333
disabled homolog 2 (Drosophila)	Dab2	79128	NM_024159	0.00332707	1.55722
proteoglycan 4	Prg4_predicted	289104	XM_001070215	0.00353658	0.477338
hypothetical protein LOC689910	LOC689910	689910	XM_001072484	0.00363736	1.52962
jun B proto-oncogene	Junb	24517	NM_021836	0.00369329	1.93517
prokineticin 2	Prok2	192206	NM_001037541	0.00419137	1.61587
1-acylglycerol-3-phosphate O-acyltransferase 2	Agpat2_predicted	311821	XM_001074707	0.00435233	1.70143
FK506 binding protein 7	Fkbp7_predicted	295672	XM_001065788	0.00444637	0.587962
immunoglobulin superfamily, member 9B	Igsf9b	315510	XM_001054496	0.00456504	2.00898
par-3 partitioning defective 3 homolog B (C. elegans)	LOC301455	301455	XM_001066763	0.00458896	1.58815
collagen, type X, alpha 1	Col10a1	25681	XM_001053056	0.00461314	2.87475
family with sequence similarity 19 (chemokine (C-C motif)-like), member A1	Fam19a1	500266	XM_575616	0.00465771	1.54689
coiled-coil domain containing 40	LOC287867	287867	XM_001081764	0.00467878	2.9279
tubulointerstitial nephritis antigen-like 1	Lcn7	94174	NM_053582	0.00487905	2.21667
chloride channel accessory 1	Clca3_predicted	308015	XM_001079217	0.00488153	3.05991
myosin IIIA	Myo3a	498806	XM_001053631	0.00499943	2.60858
mitogen-activated protein kinase 4	Mapk4	54268	XM_001053505	0.00521935	1.63346
forkhead box N3	Ches1_predicted	314374	XM_001065012	0.00527964	1.60007
growth arrest and DNA-damage-inducible, gamma	Gadd45g	291005	NM_001077640	0.00528832	1.76383
similar to serine/threonine kinase	RGD1562809	296250	XM_230703	0.0053044	1.52396
major histocompatibility complex, class I-related	Hlals	25119	XM_001072150	0.00540154	2.04662
hypothetical protein LOC680077	LOC680077	680077	XM_001055577	0.00549553	0.633577
mucin 2, oligomeric mucus/gel-forming	Muc2	24572	XM_001063175	0.00550888	1.68688
solute carrier family 18 (vesicular monoamine), member 1	Slc18a1	25693	XM_001072265	0.00555765	4.00603
microfibrillar-associated protein 4	Mfap4	287382	NM_001034124	0.00577269	1.79906
similar to chromosome 10 open reading frame 92	RGD1559985_predicted	499282	XM_574582	0.00584389	1.7305
jun proto-oncogene	Jun	24516	NM_021835	0.00590286	1.50178
similar to CG14483-PA	LOC681884	681884	XM_001058035	0.00592199	0.0627279
similar to hypothetical protein 4933430I17	LOC500475	500475	NM_001024346	0.005929	0.649574
Mab-21 domain containing 2	RGD1559643_predicted	498100	XM_001054198	0.00615003	1.68245
NCK-associated protein 5	Nckap5	363974	XM_001056226	0.00638097	1.63837
angiotensin I converting enzyme (peptidyl-dipeptidase A) 1	Ace	24310	NM_012544	0.00642802	1.61023
RAS guanyl releasing protein 2 (calcium and DAG-regulated)	Rasgrp2_predicted	361714	XM_001071741	0.00685799	1.7422
proteoglycan 4	Prg4_predicted	289104	XM_213903	0.00697376	0.661879
phosphatidylinositol-specific phospholipase C, X domain containing 2	RGD1563504_predicted	363781	XM_001066101	0.00702641	0.350376
ral guanine nucleotide dissociation stimulator-like 3	Rgl3_predicted	300444	XM_001077564	0.00708194	1.53569
GIPC PDZ domain containing family, member 2	Gipc2	365960	NM_001037210	0.00721154	0.591868
visinin-like 1	Vsnl1	24877	NM_012686	0.00749619	0.581068
solute carrier family 2 (facilitated glucose transporter), member 12	Slc2a12_predicted	308028	XM_001056462	0.00813673	1.79941
leucine rich repeat containing 26	RGD1308398	311803	NM_001014053	0.00836439	2.5691
MARVEL domain containing 2	Marveld2_predicted	365657	XM_345145	0.00868654	0.632367
RAB25, member RAS oncogene family	Rab25_predicted	310632	XM_001074095	0.0087789	0.656358
hypothetical protein LOC688463	LOC688463	688463	XM_001064240	0.00916235	1.56662
GRP1 (general receptor for phosphoinositides 1)-associated scaffold protein	Grasp	192254	NM_138894	0.00924142	1.71257
similar to hypothetical protein BC011833	RGD1309188_predicted	315463	XM_001077461	0.00937839	0.608619
olfactory receptor 1624	Olr1624_predicted	290001	NM_001000089	0.00946974	0.616602
CD22 molecule	Cd22_predicted	308501	XM_001079318	0.0094796	0.567042
similar to hypothetical protein FLJ23554	RGD1309108_predicted	315578	XM_236102	0.00951097	1.89364
leucine rich repeat containing 9	RGD1565716_predicted	299129	XM_001077534	0.0096482	2.63729
transmembrane protein 132A	Hspa5bp1	338474	NM_178021	0.00987723	1.65016
similar to Discs large homolog 5	LOC682811	682811	XM_001063210	0.010198	1.80667
immunoglobulin superfamily, member 10	Igsf10	310448	NM_198768	0.0102255	1.49626
2'-5' oligoadenylate synthetase 1A	Oas1	192281	NM_138913	0.0103046	1.86373
leucine rich repeat containing 36	Lrrc36	361394	XM_001067577	0.010315	3.54405
arylsulfatase G	Arsg	303631	NM_001047877	0.0103639	1.5832
Rap guanine nucleotide exchange factor (GEF) 1	Rapgef1	63881	XM_216018	0.0104264	1.51804
lysine (K)-specific demethylase 6B	Jmjd3_predicted	363630	XM_343919	0.0107582	1.86762
nuclear receptor subfamily 4, group A, member 3	Nr4a3	58853	NM_031628	0.0109747	1.67335
minichromosome maintenance complex component 2	Mcm2_predicted 3	312538	XM_001072364	0.0110357	1.77738
cell division cycle associated 7 like	LOC619566	619566	NM_001034953	0.0111161	1.98103
solute carrier family 41, member 1	Slc41a1_predicted	363985	XM_001059484	0.0117304	2.48373
desmocollin 1	Dsc1_predicted	291759	XM_226119	0.0117835	0.603268
dynein, axonemal, heavy polypeptide 7	Dnah7	252893	XM_001065965	0.0119421	2.72371
dual specificity phosphatase 14	Dusp14_predicted	360580	NM_001079893	0.0119876	1.64361
WD repeat domain 62	RGD1306714	308492	XM_001075814	0.0120469	1.85978
linker for activation of T cells	Lat	81511	NM_030853	0.0120644	0.416483
enolase family member 4	RGD1308333_predicted	292138	XM_001073475	0.0124156	2.39328
t-complex protein 11	Tcp11	309641	NM_001007695	0.0125008	2.23265
ATP-binding cassette, subfamily G (WHITE), member 1	Abcg1	85264	NM_053502	0.0125577	1.9251
DEXH (Asp-Glu-X-His) box polypeptide 58	RGD1310093_predicted	303538	XM_001081462	0.012601	2.09467
early growth response 3	Egr3	25148	NM_017086	0.0126476	1.53285
dynein, axonemal, heavy chain 12	Bm259	252959	XM_001057601	0.0126602	4.56805
nuclear receptor interacting protein 1	Nrip1_predicted	304157	XM_001067591	0.0131932	1.53373
cytochrome P450, family 2, subfamily a, polypeptide 3	Cyp2a3	24299	NM_012542	0.0132176	0.562537
breast carcinoma amplified sequence 1	Bcas1	246755	NM_145670	0.0133363	1.73969
serine peptidase inhibitor, Kunitz type, 3	LOC685136	685136	XM_001062494	0.0133609	1.70932
RAS (RAD and GEM) like GTP binding 2	Rem2	64626	NM_022685	0.0134976	1.56044
similar to F-box only protein 27	RGD1563982_predicted	499114	XM_001073901	0.0136172	1.60193
protocadherin 15	LOC690865	690865	XM_001075929	0.0136443	0.577053
non-SMC condensin II complex, subunit G2	Luzp5_predicted	362798	XM_001061369	0.0137231	0.640943
protease, serine, 12 neurotrypsin (motopsin)	Prss12	85266	NM_053504	0.0138384	0.341565
chemokine (C-C motif) ligand 12	Ccl12_predicted	287562	XM_001081016	0.0140817	0.631875
similar to paired immunoglobin-like type 2 receptor beta	RGD1563400_predicted	360777	XM_001069830	0.0140841	1.73508
leiomodin 3 (fetal)	Lmod3	500267	XM_001077228	0.0142325	0.64321
growth arrest-specific 2 like 3	LOC680280	680280	XM_001056437	0.0143468	1.73061
camello-like 2	Cml2	500237	XM_001074225	0.0147207	1.78768
cadherin-related family member 4	RGD1306603_predicted	363144	XM_001074750	0.0150244	6.44928
membrane-spanning 4-domains, subfamily A, member 7	Ms4a7_predicted	293744	XM_001078993	0.0152101	0.606058
SRY (sex determining region Y)-box 10	Sox10	29361	NM_019193	0.0160894	2.02922
hypothetical protein LOC654482	LOC654482	654482	NM_001039174	0.0171992	1.99599
myeloid leukemia factor 1	Mlf1_predicted	310483	XM_001065492	0.0171998	3.51581
lysyl oxidase-like 1	Loxl1	315714	NM_001012125	0.0173007	2.29244
phosphodiesterase 6B, cGMP-specific, rod, beta	Pde6b_predicted	289878	XM_001056269	0.0173418	0.540904
AE binding protein 1	Aebp1_predicted	305494	XM_001069152	0.0174974	3.34144
thyrotropin releasing hormone receptor	Trhr	25570	NM_013047	0.0176475	0.481969
BR serine/threonine kinase 2	Brsk2	293631	XM_219498	0.0179105	3.9632
dynein, axonemal, intermediate chain 1	LOC500442	500442	NM_001024342	0.0180006	1.78678
FXYD domain-containing ion transport regulator 1	Fxyd1	58971	NM_031648	0.0182128	1.75398
solute carrier family 37 (glycerol-3-phosphate transporter), member 2	RGD1564160_predicted	500973	XM_001061125	0.0182985	2.03428
dynein, axonemal, heavy chain 1	Dnah1	171339	NM_001033655	0.0187961	3.09576
glycine dehydrogenase	Gldc_predicted	309312	XM_001080401	0.0188231	1.53893
lymphocyte cytosolic protein 2	Lcp2	155918	NM_130421	0.0188898	1.54198
dynein, axonemal, heavy chain 11	Dnah11	117253	XM_001061747	0.0194122	2.20152
activating transcription factor 3	Atf3	25389	NM_012912	0.019493	2.94895
chemokine-like receptor 1	Cmklr1	60669	NM_022218	0.0198543	1.5671
glypican 5	Gpc5_predicted	306157	XM_224489	0.0200928	1.65525
ankyrin repeat domain 33B	RGD1564227_predicted	310200	XM_001065785	0.0202263	1.87531
tubulin tyrosine ligase-like family, member 9	LOC311548	311548	NM_001014051	0.0202609	1.51601
Kruppel-like factor 4 (gut)	Klf4	114505	NM_053713	0.0203737	2.96972
similar to RIKEN cDNA 1700009P17	RGD1562658_predicted	498278	XM_001053283	0.0203765	3.70957
tectorin alpha	Tecta_predicted	300653	XM_001059588	0.0206939	1.49933
tripartite motif-containing 54	Trim54	362708	NM_001013217	0.0213758	0.199735
hypothetical LOC300751	LOC300751	300751	XM_001072768	0.0214393	0.523092
adaptor-related protein complex 2, alpha 1 subunit	Ap2a1_predicted	308578	XM_001078353	0.0217678	1.6618
similar to diacylglycerol kinase epsilon	LOC497978	497978	NM_001039341	0.0218033	1.95527
tensin 3	Tns3	360980	XM_573657	0.0218972	1.60665
NIPA-like domain containing 4	RGD1309452_predicted	303070	XM_001069047	0.0219679	1.66689
similar to Tetraspanin-15 (Tspan-15)	LOC679462	679462	XM_001056482	0.0222171	1.84545
sal-like 1 (Drosophila)	Sall1_predicted	307740	XM_226329	0.0222511	1.49604
spermatogenesis associated 18	Spata18	289586	NM_199374	0.0222544	5.45262
histone cluster 2, H2be	Hist2h2be	295274	XM_001061909	0.0223569	1.86438
transmembrane protein 212	RGD1563109_predicted	499586	XM_001063752	0.0224499	7.04471
radial spoke head 4 homolog A (Chlamydomonas)	Rshl3_predicted	309767	XM_001057335	0.0224857	3.88626
interferon-induced protein 44	Ifi44	310969	XM_001079908	0.0229852	1.55601
dedicator of cytokinesis 5	Dock5_predicted	305987	XM_001067769	0.0230109	1.54288
dystroglycan 1 (dystrophin-associated glycoprotein 1)	Dag1	114489	XM_343483	0.0232418	2.0176
chemokine (C-X-C motif) receptor 4	Cxcr4	60628	NM_022205	0.0234141	1.72114
hypothetical protein LOC684888	LOC684888	684888	XM_001072338	0.0239084	0.654109
EGF-containing fibulin-like extracellular matrix protein 1	Efemp1	305604	NM_001012039	0.0240427	1.57306
thioredoxin interacting protein	Txnip	117514	NM_001008767	0.0241483	1.63381
ADP-ribosylation factor-like 4D	Arf4l_predicted	303559	XM_001081491	0.0243833	2.10863
similar to Keratin, type II cytoskeletal 8	RGD1561232	498086	XM_001070211	0.0246656	1.50514
laminin, alpha 3	Lama3	307582	NM_173306	0.0247472	1.84915
leucine rich repeat containing 51	RGD1565856_predicted	293156	XM_001068008	0.0250373	1.9608
epidermal growth factor	Egf	25313	NM_012842	0.0252753	1.87469
ATP/GTP binding protein-like 2	Agbl2_predicted	366124	XM_001077842	0.0253692	1.57996
fatty acid 2-hydroxylase	Wdr59	307855	XM_001077628	0.0254452	2.15053
similar to RIKEN cDNA 1600029D21	LOC363060	363060	NM_001014209	0.0255049	0.533921
similar to hypothetical protein FLJ23554	RGD1309108_predicted	315578	XM_001064888	0.0257297	1.59639
rRNA promoter binding protein	LOC257642	257642	NM_147136	0.0260174	1.62641
similar to transient receptor potential cation channel, subfamily M, member 4	LOC686735	686735	XM_001075456	0.0268222	1.60307
WW domain-containing oxidoreductase	Wwox_predicted	292041	XM_001076479	0.027018	1.6267
similar to Interferon alpha-1 precursor	RGD1561827	502960	XM_578465	0.0272661	0.641587
forkhead box J1	Foxj1	116557	NM_053832	0.0280243	4.04996
hyaluronan and proteoglycan link protein 2	Hapln2	64057	NM_022285	0.0286043	4.53869
similar to thioredoxin	RGD1559902	502352	XM_001065184	0.028969	0.647277
acyl-coenzyme A amino acid N-acyltransferase 2	LOC313220	313220	NM_001014063	0.0294799	1.80114
ribosomal protein L10-like	Rpl10l_predicted	299106	XM_001080201	0.0303669	0.614826
protein disulfide isomerase family A, member 5	Pdia5	360722	NM_001014125	0.0303939	1.531
desmoplakin	Dsp	306871	XM_001058415	0.0305086	1.75645
vitelline membrane outer layer 1 homolog	RGD1559861_predicted	360553	XM_001079841	0.0305817	1.82507
coiled-coil domain containing 19	Ccdc19	304984	NM_001024882	0.0308614	2.36043
SET and MYND domain containing 2	Smyd2	289372	XM_001066311	0.0310047	0.654433
elongation factor RNA polymerase II	Ell_predicted	306347	XM_001070626	0.0313929	1.6143
suppressor of variegation 4-20 homolog 2 (Drosophila)	Suv420h2_predicted	308345	XM_001058818	0.0313977	1.83067
purinergic receptor P2X, ligand-gated ion channel, 6	P2rxl1	25041	NM_012721	0.0315834	1.92349
leukocyte receptor cluster (LRC) member 9	Leng9_predicted	292596	XM_001058345	0.0317569	1.60554
UBX domain protein 10	Ubxd3	298577	NM_001013093	0.0318616	2.26709
lysophosphatidic acid receptor 4	Gpr23_predicted	302378	XM_001059155	0.0319041	1.83416
Der1-like domain family, member 3	LOC690315	690315	XM_001070957	0.0327605	1.52726
adaptor-related protein complex 2, alpha 1 subunit	Ap2a1_predicted	308578	XM_001078324	0.0328867	1.74761
ArfGAP with RhoGAP domain, ankyrin repeat and PH domain 1	Centd2	361617	XM_001059932	0.0328999	1.81608
hypothetical protein LOC683948	LOC683948	683948	XM_001068180	0.0334508	0.523756
myosin IIIB	RGD1560313_predicted	366069	XM_345366	0.0335328	0.624984
THAP domain containing 7	Thap7	287944	XM_001063677	0.0335471	1.87925
dystroglycan 1	Dag1	114489	XM_001074892	0.0338409	1.9539
calcyphosine-like	Capsl_predicted	294795	XM_001057555	0.0338921	4.38377
hypothetical protein LOC688916	LOC688916	688916	XM_001065790	0.0340665	1.53062
EF hand calcium binding domain 1	LOC301957	301957	XM_001065878	0.0344679	1.56523
brachyury 2	LOC681288	681288	XM_001061092	0.0349223	1.84449
leucine rich repeat containing 9	RGD1565716_predicted	299129	XM_001077512	0.0349533	1.5915
similar to chromosome 13 open reading frame 18	RGD1304929_predicted	290403	XM_001071603	0.0355541	0.576529
tissue specific transplantation antigen P35B	Tsta3_predicted	300036	XM_001070202	0.0356024	1.58126
similar to potassium channel tetramerisation domain containing 12b	LOC683430	683430	XM_001065910	0.0356987	1.76948
cell division cycle 20 homolog (S. cerevisiae)	Cdc20	64515	NM_171993	0.0357621	2.29553
discs, large homolog 5 (Drosophila)	Dlg5_predicted	305645	XM_001058879	0.0359542	1.53612
similar to Acyl-CoA-binding protein (ACBP)	RGD1559627	501839	XM_577252	0.0362343	1.77728
chymosin	LOC56825	56825	NM_020091	0.0363724	0.605245
ADAM metallopeptidase with thrombospondin type 1 motif, 2	RGD1565950_predicted	287899	XM_001071965	0.0365563	0.57698
GH3 domain containing	RGD1308881_predicted	303542	XM_001081466	0.0366078	1.52406
solute carrier family 32 (GABA vesicular transporter), member 1	Slc32a1	83612	NM_031782	0.0366296	1.81708
dedicator of cyto-kinesis 1	Dock1	309081	XM_001055442	0.0366328	1.67931
sorbin and SH3 domain containing 3	Sorbs3	282843	NM_001005762	0.0366463	1.61521
similar to novel protein	RGD1560672_predicted	498270	XM_001076595	0.036742	2.4268
WAP, follistatin/kazal, immunoglobulin, kunitz and netrin domain containing 2	Wfikkn2_predicted	287631	XM_001081284	0.0368376	2.0976
leucine rich repeat containing 10B	RGD1564983_predicted	309208	XM_001074580	0.0368668	1.53232
hypothetical LOC498316	LOC498316	498316	XM_001068258	0.0370949	0.591096
similar to Hypothetical protein CBG24508	RGD1562561	291971	XM_001075764	0.0371515	1.82746
adiponectin receptor 2	Adipor2	312670	NM_001037979	0.0373376	1.68399
similar to aldehyde dehydrogenase 8 family, member A1	LOC683474	683474	XM_001061872	0.0376195	0.648969
solute carrier family 9 (sodium/hydrogen exchanger), member 4	Slc9a4	24785	NM_173098	0.0376441	0.628659
leucine rich repeat containing 14	MGC108882	500900	NM_001024354	0.0376512	1.71324
UDP glucuronosyltransferase 1 family, polypeptide A6	Ugt1a6	113992	NM_001039691	0.0379671	1.51424
hypothetical protein LOC688398	LOC688398	688398	XM_001066771	0.0383907	1.95933
myosin binding protein C, cardiac	Mybpc3_predicted	295929	XM_001078025	0.0385356	1.62511
G protein-coupled receptor 161	Gpr161	289180	XM_001075481	0.0389202	1.51364
ArfGAP with RhoGAP domain, ankyrin repeat and PH domain 1	Centd2	361617	XM_001066901	0.0389461	1.61172
similar to hypothetical protein FLJ22175	RGD1306926_predicted	303742	XM_001081787	0.0390869	1.54004
zinc finger protein 498	Znf498_predicted	363872	XM_001061809	0.039095	1.7654
dimethylglycine dehydrogenase	Dmgdh	245961	NM_139102	0.0396429	0.512602
peptidyl arginine deiminase, type II	Padi2	29511	NM_017226	0.0405072	1.82131
solute carrier family 25 (mitochondrial carrier, phosphate carrier), member 25	Slc25a25	246771	NM_145677	0.0407326	1.87674
interferon-induced protein with tetratricopeptide repeats 3	Ifit3	309526	NM_001007694	0.0411242	1.63099
family with sequence similarity 19 (chemokine (C-C motif)-like), member A1	Fam19a1	500266	XM_001077118	0.0413078	0.440728
U2 small nuclear ribonucleoprotein auxiliary factor (U2AF) 2	U2af2	308335	XM_001077658	0.0418257	2.05005
transforming growth factor, beta induced	Tgfbi	116487	XM_001067964	0.0424758	2.09562
MORN repeat containing 5	RGD1307739	362122	NM_001047912	0.0439391	1.62212
spermatid maturation 1	Spem1	691981	XM_001079574	0.0439416	1.51311
cytochrome c oxidase, subunit VIIIb	Cox8h	25250	NM_012786	0.0444698	2.13685
similar to Myb proto-oncogene protein (C-myb) (predicted)	RGD1560020_predicted	498982	XM_001061499	0.0449789	2.9464
hypothetical protein LOC682617	LOC682617	682617	XM_001062356	0.0451411	1.80022
sushi domain containing 1	Susd1_predicted	298031	XM_232941	0.0458625	1.56391
similar to DNA segment, Chr 16, ERATO Doi 472, expressed	RGD1563888_predicted	360692	XM_001068357	0.0460971	1.60117
glutamate receptor interacting protein 2	Grip2	171571	NM_138535	0.0463408	2.17561
transcription factor 7-like 2 (T-cell specific, HMG-box)	Tcf7l2	679869	XM_001072322	0.0465235	1.50752
retinol dehydrogenase 14 (all-trans/9-cis/11-cis)	RGD1565196_predicted	500629	XM_001072505	0.0466354	0.649188
peptidylprolyl cis/trans isomerase, NIMA-interacting 1	Pin1_predicted	298696	XM_001077069	0.0474991	1.89678
glycine receptor, alpha 3	Glra3	114516	NM_053724	0.0475182	1.82134
similar to alpha T-catenin	RGD1559455_predicted	309745	XM_001080477	0.0475665	1.8065
tektin 1	Tekt1	85270	NM_053508	0.0478684	1.60572
serine (or cysteine) peptidase inhibitor, clade G, member 1	Serping1	295703	NM_199093	0.0481482	1.85698
5-hydroxytryptamine (serotonin) receptor 4	Htr4	25324	NM_012853	0.0481641	1.50118
tumor necrosis factor (ligand) superfamily, member 9	Tnfsf9	353218	NM_181384	0.0482056	0.460612
endothelin receptor type A	Ednra	24326	NM_012550	0.0484962	1.9232
phosphoinositide-3-kinase, regulatory subunit 2 (beta)	Pik3r2	29741	NM_022185	0.0489757	1.53607
leucine rich repeat containing 34	RGD1565052_predicted	499589	NM_001044696	0.0491588	2.17483
nonhomologous end-joining factor 1	LOC363251	363251	NM_001014217	0.0492171	1.52484
WNK lysine deficient protein kinase 1	Wnk1	116477	NM_001002823	0.0492638	1.52605
interferon gamma induced GTPase	Igtp	303163	XM_001075220	0.0492976	1.8232
O-6-methylguanine-DNA methyltransferase	Mgmt	25332	NM_012861	0.0499098	1.68467
ribonucleoprotein, PTB-binding 1	Raver1h	298705	NM_001013939	0.0499178	2.11975
StAR-related lipid transfer (START) domain containing 13	RGD1564816_predicted	498130	XM_001056759	0.049929	1.91008
potassium inwardly rectifying channel, subfamily J, member 11	Kcnj11	83535	NM_031358	0.0500457	1.71109
nuclear receptor subfamily 1, group H, member 2	Nr1h2	58851	NM_031626	0.0501943	1.63383
hypothetical protein LOC680582	LOC680582	680582	XM_001057880	0.0502903	3.11422
similar to Frataxin, mitochondrial precursor (Fxn)	LOC688224	688224	XM_001081543	0.0503355	0.429995
ribosomal protein S6 kinase, polypeptide 2	Rps6kb2	361696	NM_001010962	0.0505208	1.69311
glutamic-pyruvate transaminase	Gpt	81670	NM_031039	0.0506749	1.81
SEC14-like 5	RGD1564638_predicted	287060	XM_001079060	0.050905	1.79156
meteorin, glial cell differentiation regulator	Metrn	287151	NM_001009962	0.0511338	2.12949
inositol polyphosphate phosphatase-like 1	Inppl1	65038	NM_022944	0.0512393	1.63628
similar to CHCHD4 protein	RGD1564534_predicted	501576	NM_001048046	0.0516107	0.46124
DnaJ (Hsp40) homolog, subfamily C, member 5 beta	RGD1562486_predicted	499579	XM_001060834	0.0517202	0.439759
hypothetical protein LOC689323	LOC689323	689323	XM_001070400	0.0523747	1.635
phosphatase, orphan 1	Phospho1_predicted	287644	XM_001081325	0.0529521	1.54846
similar to RIKEN cDNA 1700108M19	RGD1560395_predicted	298963	XM_216698	0.053295	0.518564
alpha-1-microglobulin/bikunin precursor	Ambp	25377	NM_012901	0.0535722	0.66373
solute carrier family 7 (anionic amino acid transporter light chain, xc- system), member 11	Slc7a11_predicted	310392	XM_001053328	0.0537549	1.55723
IQ motif containing G	Iqcg	363796	NM_001014230	0.0539004	2.54014
outer dense fiber of sperm tails 1	Odf1	24610	NM_024126	0.0539384	0.51883
solute carrier family 9 (sodium/hydrogen exchanger), member 2	Slc9a2	24783	NM_012653	0.0543055	0.560377
RGM domain family, member A	Rgma_predicted	308739	XM_001062354	0.0545149	1.52899
GTP binding protein 1	Gtpbp1_predicted	300077	XM_001075657	0.0548155	1.60443
